# Supplementary material for: Implementation of the trial emulation approach in medical research: a scoping review
Source: BMC Med Res Methodol. 2023 Aug 16;23:186. doi: 10.1186/s12874-023-02000-9 (PMC10428565; doi:10.1186/s12874-023-02000-9)
Supplement: Supplementary file 2 — Additional file 2. Data. The file contains all the information extracted from the 38 reviewed studies. [file 12874_2023_2000_MOESM2_ESM.xlsx]

## Sheet: Sheet1
Index	Study	Subject Area	Data type			Data structure			Eligibility criteria	Treatments		Outcomes	Follow-up		Statistical objectives				Treatment assignment procedures						Other bias handling
		What is the study’s subject area?	Were EHRs or EMRs data used?	If not, what type of data were used?	Specify the name of the observational database.	Were structured data used?	Were unstructured data used?	If unstructured data were used, were these manually or automatically processed?	What is the target population?	How many treatments were compared?	What treatments were compared?	What was the primary outcome(s)?	Was the follow-up duration pre-specified?	Follow-up duration	What is the estimand of interest?	What was the measurement scale of the outcome(s)?	Which effect size measure was used to quantify the causal contrast of interest?	Which statistical method was used for analysing the primary outcome(s)?	Were treatments administered at one point in time or sustained over time?	In either case have pre-initiation confounders been adjusted for?	If the answer to the last question is ‘yes’, what statistical method has been used for this purpose?	If treatment regimen, are the investigators interested in the effect of initiating a treatment or the effect of sustaining a treatment?	If interested in the effect of a sustained treatment, did they account for time-varying confounders?	If the answer to the last question is ‘yes’, what statistical method has been used for this purpose?	Was immortal-time bias addressed?	If yes, how was immortal-time bias handled?	Was selection bias due to loss to follow-up addressed explicitly?	If so, how were missing outcome data handled?
1a (cohort analysis)	Emulating a target trial in case-control designs: an application to statins and colorectal cancer (Dickerman et al., 2020)	Oncology	Yes	N.A.	CALIBER	Yes	No	N.A.	1. Aged ≥30 years between January 1998 and February 2016; 2. No history of cancer (except nonmelanoma skin cancer); 3. No statin contraindication (hepatic impairment or myopathy); 4. No statin prescription within the past year; 5. low-density lipoprotein (LDL) cholesterol <5mmol/L; 6. At least 1 year of up-to-standard data in a CPRD practice; 7. at least 1 year of potential follow-up.	2	1. Initiation of any statin therapy at baseline and continuation over follow-up until the development of a contraindication (hepatic impairment or myopathy). 2. No initiation of statin therapy over follow-up until the development of an indication (LDL cholesterol ≥5 mmol/L).	Colorectal cancer diangosis	Yes	Starts at baseline and ends at the month of colorectal cancer diagnosis, death, loss to follow-up (transfer out of the practice or incomplete follow-up [4 years after the last recorded prognostic factors]), 6 years after baseline or administrative end of follow-up (end of practice data collection or February 2016), whichever happens first. Baseline is defined as the first month in which all eligi…	ITT PP (treatment regimen)	Time to event	Hazard ratio Risk difference	Pooled logistic regression	Sustained over time	Yes	Outcome regression on the confounders	Both	Yes	IPTW	Yes	Participants assigned to treatment groups at start of follow-up based on their data available at that time	Yes	IPCW
1b (case-control analysis)	Emulating a target trial in case-control designs: an application to statins and colorectal cancer (Dickerman et al., 2020)	Oncology	Yes	N.A.	CALIBER	Yes	No	N.A.	1. Aged ≥30 years between January 1998 and February 2016; 2. No history of cancer (except nonmelanoma skin cancer); 3. No statin contraindication (hepatic impairment or myopathy); 4. No statin prescription within the past year; 5. low-density lipoprotein (LDL) cholesterol <5mmol/L; 6. At least 1 year of up-to-standard data in a CPRD practice; 7. at least 1 year of potential follow-up.	2	1. Initiation of any statin therapy at baseline and continuation over follow-up until the development of a contraindication (hepatic impairment or myopathy). 2. No initiation of statin therapy over follow-up until the development of an indication (LDL cholesterol ≥5 mmol/L).	Colorectal cancer diangosis	Yes	Starts at baseline and ends at the month of colorectal cancer diagnosis, death, loss to follow-up (transfer out of the practice or incomplete follow-up [4 years after the last recorded prognostic factors]), 6 years after baseline or administrative end of follow-up (end of practice data collection or February 2016), whichever happens first. Baseline is defined as the first month in which all eligi…	ITT PP (treatment regimen)	Time to event	Odds ratio	Pooled logistic regression	Sustained over time	Yes	Outcome regression on the confounders	Both	Yes	IPTW	Yes	Cases and controls were sampled from the assembled cohort.	Yes	IPCW
2	Effectiveness of screening colonoscopy to prevent colorectal cancer among medicare beneficiaries aged 70 to 79 years (Garcia-Albeniz et al., 2017)	Oncology	No	1. Health insurance claims data 2. Patient registry data	SEER-Medicare linked database	Yes	No	N.A.	1. Asymptomatic persons with no history of colorectal cancer (CRC); 2. Aged 70 to 79 years; enrolled in Medicare parts A and B; 3. and with no adenoma, inflammatory bowel disease, colectomy, or CRC screening in the 5 years before enrollment.	2	1. Screening colonoscopy at study entry. 2. No screening colonoscopy at study entry.	Colorectal cancer diagnosis	Yes	For each individual, follow-up starts at randomization and ends at CRC diagnosis, at death, at loss to follow-up, 8 years after baseline, or on 31 December 2012 (administrative end of follow-up), whichever occurs first. *Participants are randomly assigned to either strategy at baseline.	ITT (point treatment)	Time to event	Risk difference	Pooled logistic regression	At one point in time	Yes	Outcome regression on the confounders	N.A.	N.A.	N.A.	Yes	Sequential trial emulations approach	Could not be determined	N.A.
3a (the addition of fluorouracil in stage II colorectal cancer)	Emulating hypothetical target trials in the surveillance, epidemiology, and end results (seer)–medicare linked database (Petito et al., 2020)	Oncology	No	1. Health insurance claims data 2. Patient registry data	SEER-Medicare linked database	Yes	No	N.A.	1. Histologic diagnosis of stage II colorectal cancer (node negative) between 2008 and 2012; 2. 1 year of continuous enrolment in medicare parts A and B, and not enrolled in a HMO for 12 months before diagnosis; 3. Evidence of complete resection of colon or rectal cancer; 4. No history of cancer except nonmelanoma skin cancer; 5. No prior chemotherapy.	2	1. Initiation of fluorouracil (any dose) as first line treatment up to 3 months after post-surgery hospital discharge. 2. No chemotherapy initiated within 3 months of post-surgery hospital discharge.	All-cause mortality	Yes	Time zero of follow-up is the first time an individual meets all eligibility criteria (when the person is assigned to one of the treatment strategies), here assumed to be the date of postsurgery discharge from the hospital. follow-up ends at the earliest of death, loss to follow-up (loss of enrollment in mdicare parts A or B; enrollment in an HMO), or administrative end of follow-up (December 31,…	PP (point treatment)	Time to event	Hazard ratio Risk difference	Pooled logistic regression	At one point in time	Yes	1. Cloning approach + IPCW 2. Outcome regression on the confounders	N.A.	N.A.	N.A.	Yes	Cloning approach + IPCW	Could not be determined	N.A.
3b (the use of erlotinib in advanced pancreatic adenocarcinoma)	Emulating hypothetical target trials in the surveillance, epidemiology, and end results (Seer)–medicare linked database (Petito et al., 2020)	Oncology	No	1. Health insurance claims data 2. Patient registry data	SEER-Medicare linked database	Yes	No	N.A.	1. histologic diagnosis of adenocarcinoma of the pancreas between April 2007 and July 2013; 2. aged into Medicare, continuously enrolled in parts A and B for 12 months and part D for 3 months; and not enrolled in a HMO for 12 months before diagnosis; 3. no history of cancer except nonmelanoma skin cancer; 4. if cancer stage IV or stage III with no surgery: - initiation of gemcitabine (any dose) w…	2	1. Initiation of erlotinib (any dose) up to 12 weeks after gemcitabine initiation. 2. Noninitiation of erlotinib.	All-cause mortality	Yes	Time zero of follow-up is the first time an individual meets all eligibility criteria (when the person is assigned to one of the treatment strategies). follow-up ends at the earliest of death, loss to follow-up (loss of enrollment in medicare parts A, B, or D; enrollment in an HMO), or administrative end of follow-up (December 31, 2013 or 18 months after time zero).	PP (point treatment)	Time to event	Hazard ratio Risk difference	Pooled logistic regression	At one point in time	Yes	1. Cloning approach + IPCW 2. Outcome regression on the confounderss	N.A.	N.A.	N.A.	Yes	Cloning approach + IPCW	Could not be determined	N.A.
4	Avoidable flaws in observational analyses: an application to statins and cancer (Dickerman et al., 2019)	Oncology	Yes	N.A.	CALIBER	Yes	No	N.A.	1. Age ≥30 between 1 January 1998 and 29 February 2016; 2. No history of cancer (except nonmelanoma skin cancer); 3. No statin contraindication (hepatic impairment or myopathy); 4. No statin prescription within the past year; 5. LDL cholesterol <5 mmol L–1; 6. At least 1 yr of up-to-standard data in a CPRD practice; 7. At least 1 yr of potential follow-up.	2	1. Initiation of any statin therapy at baseline and continuation over follow-up until the development of a contraindication (hepatic impairment or myopathy). 2. No initiation of statin therapy over follow-up unless there is an indication (LDL cholesterol ≥5 mmol L–1).	Total cancer and seven site-specific cancers: female breast, colorectal, hematological, melanoma, lung, prostate, and urothelial.	Yes	Starts at baseline and ends at the month of first cancer diagnosis, death, loss to follow-up (transfer out of the practice or incomplete follow-up (4 years after the last recorded confounder values), 10 yr after baseline, or administrative end of follow-up (end of practice data collection or 29 February 2016), whichever happens first.	ITT PP (treatment regimen)	Time to event	Hazard ratio Survival difference	Pooled logistic regression	Sustained over time	Yes	Outcome regression on the confounders	Both	Yes	IPTW	Yes	Sequential trial emulations approach	Yes	IPCW
5	Guideline-based physical activity and survival among us men with nonmetastatic prostate cancer (Dickerman et al., 2019)	Oncology	No	Cohort study data	HPFS	Yes	No	N.A.	1. diagnosis with nonmetastatic prostate cancer (tumor-node-metastasis codes T1–4/N0–1/M0) between 1998 and 2010; 2. being 80 years of age or younger, and having no history of: metastasis since diagnosis, a recent cardiovascular event (myocardial infarction or stroke), congestive heart failure, amyotrophic lateral sclerosis, or func-tionalimpairment (difficulty climbing a flight ofstairs or walki…	2	1. Initiate physical activity intervention at diagnosis and continue it over follow-up until the development of metastasis or a condition or disease limiting physical ability, including myocardial infarction, stroke, congestive heart failure, amyotrophic lateral sclerosis, or functional impairment. 2. No intervention.	All-cause mortality	Yes	Starts at diagnosis and ends at death, loss to follow-up, 10 years after baseline, or on 1 June 2014, whichever occurs first.	PP (treatment regimen)	Time to event	Risk difference Risk ratio	PGF	Sustained over time	Yes	PGF	Sustained treatment	Yes	PGF	Yes	Participants assigned to treatment groups at start of follow-up based on their data available at that time	Yes	PGF
6a (single treatment versus no treatment)	Electronic medical records can be used to emulate target trials of sustained treatment strategies (Danaei et al., 2018)	Cardiology	Yes	N.A.	THIN	Yes	No	N.A.	We consider three target trials with a common set of baseline eligibility criteria: age 55 to 84 years; prior myocardial infarction, angina pectoris or revascularization (qualifying event); no use of any statin in the past year; and no history of cancer, dementia, psychosis or chronic heart, liver or kidney failure. In all trials patients are followed from baseline (between January 2000 and June …	2	1. Initiation of any statin therapy and continuation over follow-up. 2. No initiation of statin therapy over follow-up.	All-cause mortality	Yes	Patients are followed from baseline (between January 2000 and June 2010) until death (the primary outcome), or loss to follow-up.	ITT PP (treatment regimen)	Time to event	Hazard ratio Survival difference	Pooled logistic regression	Sustained over time	Yes	Outcome regression on the confounders	Both	Yes	IPTW	Yes	Sequential trial emulations approach	Could not be determined	N.A.
6b (joint treatment versus no treatment)	Electronic medical records can be used to emulate target trials of sustained treatment strategies (Danaei et al., 2018)	Cardiology	Yes	N.A.	THIN	Yes	No	N.A.	We consider three target trials with a common set of baseline eligibility criteria: age 55 to 84 years; prior myocardial infarction, angina pectoris or revascularization (qualifying event); no use of any statin in the past year; and no history of cancer, dementia, psychosis or chronic heart, liver or kidney failure. In all trials patients are followed from baseline (between January 2000 and June …	2	1. Joint treatment with statins and antihypertensives. 2. No treatment.	All-cause mortality	Yes	Patients are followed from baseline (between January 2000 and June 2010) until death (the primary outcome), or loss to follow-up.	ITT PP (treatment regimen)	Time to event	Hazard ratio Survival difference	Pooled logistic regression	Sustained over time	Yes	Outcome regression on the confounders	Both	Yes	IPTW	Yes	Sequential trial emulations approach	Could not be determined	N.A.
6c (head-to-head comparison of two treatments)	Electronic medical records can be used to emulate target trials of sustained treatment strategies (Danaei et al., 2018)	Cardiology	Yes	N.A.	THIN	Yes	No	N.A.	We consider three target trials with a common set of baseline eligibility criteria: age 55 to 84 years; prior myocardial infarction, angina pectoris or revascularization (qualifying event); no use of any statin in the past year; and no history of cancer, dementia, psychosis or chronic heart, liver or kidney failure. In all trials patients are followed from baseline (between January 2000 and June …	2	1. Initiation to atorvastatin therapy nd continuation over follow-up. 2.Iinitiation to simvastatin therapy nd continuation over follow-up.	All-cause mortality	Yes	Patients are followed from baseline (between January 2000 and June 2010) until death (the primary outcome), or loss to follow-up.	ITT PP (treatment regimen)	Time to event	Hazard ratio Survival difference	Pooled logistic regression	Sustained over time	Yes	Outcome regression on the confounders	Both	Yes	IPTW	Yes	Sequential trial emulations approach	Could not be determined	N.A.
7	Comparing the effectiveness of dynamic treatment strategies using electronic health records: an application of the parametric g-formula to anaemia management strategies (Zhang et al., 2018)	Cardiology	No	Patient registry data	USRDS	Yes	No	N.A.	1. End-stage renal disease patients undergoing outpatient haemodialysis in US dialysis facilities between 2006 and 2011; 2. Congestive heart failure or ischemic heart disease in the previous 2 years (before study entry); 3. ESA use in the previous month; 4. Et least 6 months on dialysis; 5. No myocardial infarction, pericardial disease, cardiac amyloidosis, percutaneous transluminal coronary angi…	3	1. Low hematocrit: intravenous epoetin alfa (EPO) to achieve and maintain hematocrit values of 30–33%. 2. Mid hematocrit: intravenous EPO to achieve and maintain hematocrit values of 33–36%. 3. High hematocrit: intravenous EPO to achieve and maintain hematocrit values of 36–39%. N.B. under all strategies, EPO dose (units per administration) is changed according to the following rules: dose is inc…	all‐cause mortality or nonfatal myocardial infarction (MI)	Yes	From eligibility and treatment assignment until the earliest of 18 months, death, or loss to follow-up.	PP (treatment regimen)	Time to event	Risk difference Risk ratio	PGF	Sustained over time	Yes	PGF	Sustained treatment	Yes	PGF	Yes	Participants assigned to treatment groups at start of follow-up based on their data available at that time	Yes	PGF
8	Withholding primary pneumocystis pneumonia prophylaxis in virologically suppressed patients with human immunodeficiency virus: an emulation of a pragmatic trial in cohere (Atkinson et al., 2020)	Infectious diseases	No	Cohort study data	COHERE	Yes	No	N.A.	Individuals with HIV are eligible to enter the hypothetical target trial if: 1. they began follow-up in their cohort after 1998; 2. they started antiretroviral therapy (ART) on or after this date (defined as any combination of 3 or more antiretrovirals of any type); 3. are 16 years or older; 4. have no history of previous pneumocystis pneumonia (PcP); 5. they are taking PcP prophylaxis in line wi…	2	Compared the following 2 strategies for stopping prophylaxis: (1) when CD4 count was >200 cells/ μL for >3 months or (2) when the patient was virologically suppressed (2 consecutive HIV RNA ≤400 copies/mL).	Pneumocystis pneumonia diagnosis	Yes	Participants continue in the trial until they are diagnosed with PcP (the endpoint), drop out (eg, due to protocol noncompliance or adverse effects from treatment), die, or the administrative end of follow-up is reached (5 years).	PP (point treatment)	Time to event	Hazard ratio	Pooled logistic regression	At one point in time	Yes	1. Cloning approach + IPCW 2. Outcome regression on the confounders	N.A.	N.A.	N.A.	Yes	Cloning approach + IPCW	Could not be determined	N.A.
9	Hypothetical blood‑pressure‑lowering interventions and risk of stroke and dementia (Rojas‑Saunero et al., 2020)	1. Neurology 2. Cardiology	No	Cohort study data	Rotterdam study	Yes	No	N.A.	Individuals 55–80 years old, with no prior history of stroke, transient ischemic attack, parkinson´s disease, parkinsonism, dementia or cognitive impairment.	10	Eligible individuals are assigned to one of the following sustained strategies, to be followed for the duration of the study: 1. "Natural course" (no pre-specified treatment therapy). 2. Maintaining systolic blood pressure (SBP) below 120mmHg. 3. Maintaining SBP below 140mmHg. 4. Reducing SBP by 10% if above 140 mmHg. 5. Reducing SBP by 20% if above 140 mmHg. 6. Quitting smoking. 7. Joint 2 + 6. …	First stroke event and dementia diagnosis	Yes	Study participants were followed up from study baseline until stroke, dementia, death, censoring due to loss to follow-up, or 15 years after baseline, whichever occurred first. we defined loss to follow- up for stroke as follows: participants who skipped a visit or were lost to follow-up were censored at the last year in which the next visit could have taken place. *We defined baseline as the dat…	PP (treatment regimen)	Time to event	Risk difference Risk ratio	PGF	Sustained over time	Yes	PGF	Sustained treatment	Yes	PGF	Yes	Participants assigned to treatment groups at start of follow-up based on their data available at that time	Yes	PGF
10	Reflection on modern methods: trial emulation in the presence of immortal-time bias. assessing the benefit of major surgery for elderly lung cancer patients using observational data (Maringe et al., 2020)	Oncology	No	Patient registry data	NCRAS and secondary administrative records	Yes	No	N.A.	﻿Patients with a stage I or II non-small cell lung cancer diagnosis, aged 70–89 years at diagnosis, a good performance status (levels 0–2) and a Charlson’s Comorbidity Index lower than 2.	2	1. Major surgery within six months of non-small cell lung cancer (NSCLC) diagnosis. 2. No surgery in the six months after NSCLC diagnosis.	All-cause mortality	Yes	Follow up starts at diagnosis, which does not correspond to treatment assignment.	PP (point treatment)	Time to event	Survival curve difference	Cloned cohort (N=4,618) 1. Unweighted Kaplan-Meier estimator 2. Weighted Kaplan-Meier estimator	At one point in time	Yes	Cloned cohort (N=4,618) Cloning approach + IPCW	N.A.	N.A.	N.A.	Yes	Cloning approach + IPCW	Yes	Complete case analysis
11	An emulation of randomized trials of administrating benzodiazepines in PTSD patients for outcomes of suicide-related events (Gilbert et al., 2020)	Psychiatry	Yes	N.A.	Neptune	Yes	No	N.A.	The baseline inclusion criteria include: 1. Initiated benzodiazepine (midazolam, lorazepam, alprazolam, clonazepam, diazepam and temazepam) treatment after PTSD diagnosis (qualifying event); 2. No previous history of benzodiazepine use and no history of suicide related behaviours (SRBs) within the last year prior to enrollment; 3. At least one year of history in the electronic medical record to e…	6	1. Alprazolam. 2. Clonazepam. 3. Diazepam. 4. Lorazepam. 5. Midazolam. 6. Temazepam.	Onset of suicide-related behaviors (identified as ideation, attempt or death from suicide)	Yes	﻿Patients were followed to the onset of the first suicide-related event (primary outcome) or until a loss to follow up (stopping the use of the benzodiazepine of interest, initiating or switching to another benzodiazepine, patients’ data being no longer accessible or reaching the end time of this study).	PP (treatment regimen)	Time to event	Hazard ratio	Pooled logistic regression	Sustained over time	Yes	Outcome regression on the confounders	Sustained treatment	Yes	IPTW	Yes	Participants assigned to treatment groups at start of follow-up based on their data available at that time	Could not be determined	N.A.
12	Does reducing drinking in patients with unhealthy alcohol use improve pain interference, use of other substances, and psychiatric symptoms? (Caniglia et al., 2020)	Psychiatry	No	Cohort study data	VACS	Yes	No	N.A.	﻿Included individuals with an ﻿alcohol use disorders identification test (AUDIT) score ≥ 8 at one or more follow-up visits in our analysis and classified these individuals as meeting criteria for “unhealthy alcohol use.”	2	1. Reduce drinking (alcohol use disorders identification test (AUDIT) score to < 8) at the next scheduled follow-up visit. 2. Did not reduce drinking (retain an AUDIT score ≥ 8) at the next scheduled follow-up visit .	1. Improvement of moderate or severe pain interference symptoms. 2. Stopping smoking. 3. Improvement of depressive symptoms. 4. Resolution of anxiety symptoms. 5. Discontinuation of cannabis and cocaine.	Yes	We defined the start of follow-up (baseline) as the first survey during the study period at which the AUDIT score was ≥8. Individuals were followed from baseline until 2 years postbaseline, the administrative end of follow-up, death, or censoring (defined as having an unknown drinking reduction status at 1 year postbaseline).	PP* (point treatement)	Binary	Odds ratio	Logistic regression	At one point in time	Yes	IPTW	N.A.	N.A.	N.A.	Yes	Participants assigned to treatment groups at start of follow-up based on their data available at that time	Could not be determined	N.A.
13	﻿Rivaroxaban was found to be noninferior to warfarin in routine clinical care: a retrospective noninferiority cohort replication study (Althunian et al., 2020)	Cardiology	Yes	No	CPRD	Yes	No	N.A.	The inclusion criteria were similar to those of the ROCKET AF trial which included patients with nonvalvular atrial fibrillation at moderate-to-high risk for stroke. the following exclusion criteria could not be applied in this study: 1. the use of the combined treatment of aspirin and thienopyridines within 5 days before cohort entry date; 2. the use of intravenous antiplatelets within 5 days be…	2	1. Fixed dose of rivaroxaban. 2. Dose-adjusted warfarin.	Composite of stroke (ischemic or hemorrhagic) and systemic embolism.	Yes	Patients who were diagnosed with nonvalvular AF and were prescribed either rivaroxaban or warfarin from September 30, 2008 (the date of granting marketing authorization of rivaroxaban by the EMA) were included and followed to the end of the study period (December 31, 2017)	ITT PP (treatment regimen)	Time to event	Hazard ratio	Cox proportional hazards model	Sustained over time	Yes	Outcome regression on the confounders	Both	Yes	Could not be determined	Yes	Participants assigned to treatment groups at start of follow-up based on their data available at that time	Could not be determined	N.A.
14	Extracorporeal membrane oxygenation in patients with severe respiratory failure from covid-19 (Shaefi et al., 2021)	Infectious diseases	No	Cohort study data	STOP-COVID	Yes	No	N.A.	Included patients with a PaO2/FiO2 ratio < 100 mmHg while receiving invasive mechanical ventilation, and we excluded patients if they had any of the following characteristics: 1. over 70 years old ; 2. malignancy treated in the prior year; 3. treatment with venoarterial extracorporeal membrane oxygenation (ECMO); 4. or admission to an ICU at a hospital incapable of providing ECMO.	2	1. Extracorporeal membrane oxygenation (ECMO) receipt within 7 days of (intensive care unit) ICU admission. 2. No ECMO receipt within 7 days of ICU admission.	In‐hospital mortality	Yes	﻿Patients were followed from the date of ECMO initiation or non-initiation until death, hospital discharge, or the end of follow-up, whichever occurred first.	ITT* (treatment regimen)	Time to event	Hazard ratio	Cox proportional hazards model	Sustained over time	Yes	Outcome regression on the confounders	Treatment initation	N.A.	N.A.	Yes	Sequential trial emulations approach	Could not be determined	N.A.
15a (index trial emulation)	Emulating target clinical trials of radical nephrectomy with or without lymph node dissection for renal cell carcinoma (Bacic et al., 2020)	Oncology	No	Patient registry data	NCDB	Yes	No	N.A.	Adult patients aged 24-86 years with nonmetastatic (M0) renal cell carcinoma (RCC) who underwent radical nephrectomy (RN) with or without lymph node dissection (LND) in the NCDB from 2004 to 2013.	2	1. Radical nephrectomy (RN) with lymph node dissection (LND). 2. RN alone.	Overall survival	Yes	Starts at randomization; ends on date of last available data in observational dataset or at the occurrence of outcome event, loss to follow-up, or death (whichever is earlier).	ITT* (point treatment)	Time to event	Hazard ratio	Cox proportional hazards model	Sustained over time	Yes	IPTW	Treatment initation	N.A.	N.A.	Yes	Participants assigned to treatment groups at start of follow-up based on their data available at that time	Could not be determined	N.A.
15b (high risk trial emulation)	Emulating target clinical trials of radical nephrectomy with or without lymph node dissection for renal cell carcinoma (Bacic et al., 2020)	Oncology	No	Patient registry data	NCDB	Yes	No	N.A.	Adult patients aged 24-86 years with nonmetastatic (M0) renal cell carcinoma (RCC) who underwent radical nephrectomy (RN) with or without lymph node dissection (LND) in the NCDB from 2004 to 2013.	2	1. RN with LND. 2. RN alone.	Overall survival	Yes	Starts at randomization; ends on date of last available data in observational dataset or at the occurrence of outcome event, loss to follow-up, or death (whichever is earlier).	ITT* (point treatment)	Time to event	Hazard ratio	Cox proportional hazards model	Sustained over time	Yes	IPTW	Treatment initation	N.A.	N.A.	Yes	Participants assigned to treatment groups at start of follow-up based on their data available at that time	Could not be determined	N.A.
16	Infection risk in sarcoidosis patients treated with methotrexate compared to azathioprine: a retrospective ‘target trial’ emulated with swedish real-world data (Rossides et al., 2021)	Infectious diseases	No	National registry data	Swedish register data (PDR, NPR, and other registers)	Yes	No	N.A.	Eligible individuals were those aged 18–85 years and who had a history of ≥2inpatient or outpatient visits in the national patient register (NPR) listing an ICD code for sarcoidosis. to reduce misclassification of sarcoidosis, we excluded participants with a diagnosis of a haematopoietic or lung malignancy recorded in the cancer register ±6 months from their first visit for sarcoidosis in the NPR…	2	1. Initiation of ﻿methotrexate. 2. Initiation of ﻿azathioprine.	Infectious disease diagnosis	Yes	At each trial’s initiation, eligibility criteria were evaluated (some using information collected within the previous 6 months), treatment was allocated and the 6-month follow-up for infectious disease started.	ITT (treatment regimen)	Binary	Risk difference Risk ratio	TMLE	Sustained over time	Yes	TMLE	Treatment initation	N.A.	N.A.	Yes	Sequential trial emulations approach	Yes	TMLE
17	Comparative effectiveness of SGLT2 inhibitors, GLP-1 receptor agonists, DPP-4 inhibitors, and sulfonylureas on risk of kidney outcomes: emulation of a target trial using health care databases (Xie et al., 2020)	Nephrology	Yes	N.A.	VA databases	Yes	No	N.A.	Patients with type 2 diabetes mellitus and no prior use of SGLT2i, GLP1, DPP4 or sulfonylureas within the past year. participants were not included in the study if they had a history of type 1 diabetes or advanced chronic kidney disease (estimated glomerular filtration rate (eGFR) < 15 mL/min/1.73 m2, dialysis, or kidney transplant).	4	1. SGLT2 inhibitors. 2. GLP1 receptor agonists. 3. DPP4 inhibitors. 4. Sulfonylureas.	Composite outcome of glomerular filtration rate decline>50%, end-stage kidney disease , or all-cause mortality.	Yes	Participants were users of the VA Health Care System with a record of use of SGLT2i, GLP-1, DPP-4, or sulfonylureas after 1 October 2016 (N = 605,345), where date of first prescription was designated time 0 (T0). Participants with no prescription record of the four antihyperglycemics within 1 year before T0 met the inclusion criteria (n = 269,348). Participants were not included in the cohort if …	ITT PP (treatment regimen)	Time to event	Hazard ratio	1. Cox proportional hazards model (ITT) 2. Pooled logistic regression (PP)	Sustained over time	Yes	1.Generalised propensity score (ITT) 2. IPTW (PP)	Both	Yes	IPTW	Yes	Participants assigned to treatment groups at start of follow-up based on their data available at that time	Could not be determined	N.A.
18	Emulating a target trial of statin use and risk of dementia using cohort data (Caniglia et al., 2020)	Neurology	No	Cohort study data	Rotterdam study	Yes	No	N.A.	1. Age 55–80 years at enrolment; 2. No statin prescription in the previous 3 years; 3. Known to be dementia free mini-mental state examination≥26 at enrolment; 4. Cholesterol, body mass index, and systolic blood pressure measurement at enrolment.	2	1. Initiate statin therapy at baseline and remain on it during the follow-up unless serious illness occurs. 2. Refrain from taking statin therapy during the follow-up unless serious illness occurs.	1. Dementia 2. Composite outcome: dementia or all-cause mortality	Yes	﻿Followed from baseline (randomization) until diagnosis of dementia, death, loss to follow-up (10 years without an MMSE measurement), or January 1, 2015.	ITT PP (treatment regimen)	Time to event	Risk difference	Pooled logistic regression	Sustained over time	Yes	Outcome regression on the confounders	Both	Yes	IPTW	Yes	Sequential trial emulations approach	Yes	IPCW
19	Emulating a trial of joint dynamic strategies: an application to monitoring and treatment of HIV-positive individuals (Caniglia et al., 2019)	Infectious diseases	No	Cohort study data	HIV-Causal	Yes	No	N.A.	1. Confirmed virologic suppression (two consecutive HIV-RNA 200 copies/ml) within 12 months of initiating an eligible treatment regimen in 2000 or later while remaining on an eligible treatment regimen; 2. 18 years or older, no history of AIDS-defining illness, a (cluster of differentiation 4) CD4 cell count measurement, no pregnancy. (Pregnancy information is not available for all individuals)	4	The goal of the trial is to determine the joint strategy with the greatest 5-year survival and AIDS-free survival for HIV-positive individuals who achieve virologic suppression within 12 months of initiating an eligible ART regimen. Strategy (1) “CD4 threshold 350/tight control” is as follows: CD4 cell count and HIV-RNA are monitored every 3–6 months when CD4 is below a threshold of 350 cells/μl …	All-cause mortality	Yes	Individuals are followed from baseline (confirmed virologic suppression while otherwise eligible, when randomization occurs) until the event of interest, pregnancy, loss to follow-up (12 months after the most recent laboratory measurement), or five years of follow-up, whichever occurred earlier.	PP (treatment regimen)	Time to event	Survival curves difference	Pooled logistic regression	Sustained over time	Yes	1. Cloning approach + IPCW 2. Outcome regression on the confounders	Sustained treatment	Yes	Cloning approach + IPCW	Yes	Cloning approach + IPCW	Could not be determined	N.A.
20a (historical comparison)	Emulating a target trial of antiretroviral therapy regimens started before conception and risk of adverse birth outcomes (Caniglia et al., 2018)	Gynaecology and obstertics	No	N.A.	Data from a birth surveillance study in Botswana	Yes	No	N.A.	Nonpregnant women living in Botswana in or after 2004 whowere diagnosed with HIV within the previous 3 years.	2	1.Initiation of tenofovir, emtricitabine and efavirenz (TDF/FTC/EFV) in 2012–2015, while it was the recommended treatment regimen. 2. Initiation zidovudine, lamivudine and nevirapine (ZVD/3TC/NVP) in 2004–2011, while it was the recommended treatment regimen.	The primary outcome of interest include stillbirth, defined as foetal death at least 24-week gestation with an Apgar score of 0,0,0; preterm delivery (delivery <37-week gestation); very preterm delivery (delivery <32-week gestation); small-for-gestational-age (SGA) (<10th percentile of birth weight using WHO norms); and very SGA (<3rd percentile of birth weight using WHO norms).	Yes	Women are followed from antiretroviral therapy initiation (randomization) until discharge from the maternity ward.	Modified ITT (treatment regimen)	Binary	Risk ratio	1.Log-binomial regression 2. Poisson regression	Sustained over time	Yes	1. Adjusted for confounders at the design stage 2. Outcome regression on the confounders	Treatment initation	N.A.	N.A.	Yes	Participants assigned to treatment groups at start of follow-up based on their data available at that time	Yes	IPCW
20a (contemporaneous comparison)	Emulating a target trial of antiretroviral therapy regimens started before conception and risk of adverse birth outcomes (Caniglia et al., 2018)	Gynaecology and obstertics	No	N.A.	Data from a birth surveillance study in Botswana	Yes	No	N.A.	Nonpregnant women living in Botswana in or after 2004 whowere diagnosed with HIV within the previous 3 years.	2	1.Initiation of TDF/FTC/EFV in 2009–2013, when both TDF/FTC/EFV or ZDV/3TC/NVP regimen were prescribed. 2. Initiation of ZDV/3TC/NVP in 2009–2013, when both TDF/FTC/EFV or ZDV/3TC/NVP regimen were prescribed.	The primary outcome of interest include stillbirth, defined as foetal death at least 24-week gestation with an Apgar score of 0,0,0; preterm delivery (delivery <37-week gestation); very preterm delivery (delivery <32-week gestation); small-for-gestational-age (SGA) (<10th percentile of birth weight using WHO norms); and very SGA (<3rd percentile of birth weight using WHO norms).	Yes	Women are followed from antiretroviral therapy initiation (randomization) until discharge from the maternity ward.	Modified ITT (treatment regimen)	Binary	Risk ratio	1.Log-binomial regression 2. Poisson regression	Sustained over time	Yes	1. Adjusted for confounders at the design stage 2. Outcome regression on the confounders	Treatment initation	N.A.	N.A.	Yes	Participants assigned to treatment groups at start of follow-up based on their data available at that time	Yes	IPCW
21	Prone positioning and survival in mechanically ventilated patients with coronavirus disease 2019-related respiratory failure (Matthews et al., 2021)	Infectious diseases	No	Cohort study data	STOP-COVID	Yes	No	N.A.	We included adult patients (≥ 18 years old) who had mod-erate-to-severe hypoxemia (Berlin criteria: Pao2/Fio2 ratio ≤ 200 mm Hg) within the first 2 days of ICU admission while receiving invasive mechanical ventilation. we excluded patients who did not have at least one Pao2/Fio2 ratio less than or equal to 200 mmHg in the first 2 days of ICU admission, irrespective of whether they were proned. we…	2	1. Proning initation the 2 days following ICU admission. 2. No proning initiation in the 2 days following ICU admission.	In-hospital death	Yes	The primary analysis compares the survival among patients who initiated on prone positioning ventilation vs. not initiated on proning in the first two days of ICU admission. Survival time was defined as the interval from ICU admission to death, censored at hospital discharge or the date of last follow-up, whichever came first. Hazard ratios and 95% confidence intervals (CIs) were estimated using …	ITT* (treatment regimen)	Time to event	Hazard ratio	Cox proportional hazards model	Sustained over time	Yes	IPTW	Treatment initation	N.A.	N.A.	Yes	Sequential trial emulations approach	Could not be determined	N.A.
22	Diclofenac use and cardiovascular risks: series of nationwide cohort studies (Schmidt et al., 2018)	Cardiology	No	National registry data	Danish National Patient & Prescription Registers	Yes	No	N.A.	Eligible individuals were those aged at least 18 years with at least one year of continuous prescription records before date of study entry, who did not meet the exclusion criteria (listed below), and who did not redeem non-steroidal anti-inflammatory drugs (NSAID) prescriptions in the 12 month washout period before enrolment. Exclusion criteria were previous cardiovascular disease (angina pector…	4	1. Initiation of diclofenac. 2. Initiation of active non-steroidal anti-inflammatory drugs (NSAIDs). 3 No initiation of NSAIDs. 4. Initiation of active non-NSAIDs.	Major adverse cardiovascular events (composite of non-fatal events and cardiac death).	Yes	Enrolled individuals were followed from baseline (that is, date of prescription redemption for NSAID/paracetamol initiators and general practice contact for non-initiators) until the first occurrence of a non-fatal endpoint, death, loss to follow-up, or 30 days of follow- up, whichever occurred first.	ITT (treatment regimen)	Time to event	Hazard ratio	Cox proportional hazards model	Sustained over time	Yes	1. Propensity score matching 2. Outcome regression on the confounders	Treatment initation	N.A.	N.A.	Yes	Sequential trial emulations approach	Yes	Complete case analysis
23	Thrombosis, bleeding, and the observational effect of early therapeutic anticoagulation on survival in critically ill patients with covid-19 (Al-Samkari et al., 2021)	1. Cariodlogy 2. Infectious diseases	No	Cohort study data	STOP-COVID	Yes	No	N.A.	We included patients admitted to ICUs between 4 March 2020 and 11 April 2020. we excluded patients if they were receiving anticoagulation before hospitalization or if they had any of the following within 2 days after ICU admission: confirmed or suspected venous thromboembolism, extracorporeal membrane oxygenation, major bleeding, or a platelet count less than 50x109 cells/L.	2	1. Received therapeutic anticoagulation within 2 days after ICU admission. 2. Did not receive therapeutic anticoagulation within 2 days after ICU admission.	Overall survival	Yes	We included patients admitted to ICUs between 4 March 2020 and 11 April 2020. we followed patients until the first of hospital discharge, death, or 8 May 2020. Patients were categorized according to receipt or no receipt of therapeutic anticoagulation within the first two days of ICU admission. ICU day 1 was defined as the 24-hour period spanning from midnight to midnight on the day of ICU admiss…	ITT (treatment regimen)	Time to event	Hazard ratio	Cox proportional hazards model	Sustained over time	Yes	IPTW	Treatment initation	N.A.	N.A.	Yes	Sequential trial emulations approach	Could not be determined	N.A.
24a (test the effect of hypoglycaemia among individuals with dementia and diabetes, with respect to subsequent serious adverse events)	The effects of hypoglycaemia and dementia on cardiovascular events, falls and fractures and all-cause mortality in older individuals: a retrospective cohort study (Mattishent et al., 2019)	Cardiology	Yes	N.A.	CPRD	Yes	No	N.A.	The cohort consisted of patients aged 65 years or older with diabetes, defined as a first-ever prescription of any oral or injectable glucose- lowering agent between April 1997 and March 2016. we considered initiation of a glucose-lowering drug to be a proxy for diagnosis and treatment of diabetes mellitus because there are no other clinical indications (e.g. polycystic ovary syndrome) for such d…	2	1. Hypoglycaemia. 2. No hypoglycaemia.	Falls and fractures, cardiovascular events (myocardial infarction, ischemic stroke) and all-cause mortality.	Yes	From first recorded hypoglycemic episode (or randomly allocated index date for control group) up to five years from the exposure, loss from database, death, or end of available database linkage (whichever was earlier).	PP* (point treatment)	Time to event	Hazard ratio	Cox proportional hazards model	At one point in time	Yes	Outcome regression on the confounders	N.A.	N.A.	N.A.	Yes	Participants assigned to treatment groups at start of follow-up based on their data available at that time	Yes	1. Complete case analysis 2. Multiple imputation
24b (evaluate whether the effect of hypoglycaemia was modified by the presence or absence of dementia)	The effects of hypoglycaemia and dementia on cardiovascular events, falls and fractures and all-cause mortality in older individuals: a retrospective cohort study (Mattishent et al., 2019)	Cardiology	Yes	N.A.	CPRD	Yes	No	N.A.	The cohort consisted of patients aged 65 years or older with diabetes, defined as a first-ever prescription of any oral or injectable glucose- lowering agent between April 1997 and March 2016. we considered initiation of a glucose-lowering drug to be a proxy for diagnosis and treatment of diabetes mellitus because there are no other clinical indications (e.g. polycystic ovary syndrome) for such d…	2	1. Dementia and hypoglycaemia. 2. No dementia and hypoglycaemia.	Falls and fractures, cardiovascular events (myocardial infarction, ischemic stroke) and all-cause mortality.	Yes	From first recorded hypoglycemic episode up to five years from the exposure, loss from database, death, or end of available database linkage (whichever was earlier).	PP* (point treatment)	Time to event	Hazard ratio	Cox proportional hazards model	At one point in time	Yes	Outcome regression on the confounders	N.A.	N.A.	N.A.	Yes	Participants assigned to treatment groups at start of follow-up based on their data available at that time	Yes	1. Complete case analysis 2. Multiple imputation
25	Clinical trial emulation by matching time-dependent propensity scores (Lenain et al. 2021)	General surgery	No	Patient registry data	REIN	Yes	No	N.A.	We conducted a prospective population-based cohort study using patients registered in the Renal Epidemiology and Information Network registry between 1 January 2005 and 31 December 2016 in france. all adult patients registered for the first time on a waiting list and with at least one dialysis session after registration were included. The date of registration was the date of enrollment in this st…	2	1. Received a kidney transplant at a given time post-first dialysis on the waiting list. 2. Did not receive kidney transplant at the same time	Overall survival	Yes	We defined transplantation as the baseline for the two patients within a pair. The time of transplantation corresponds to the 1:1 pseudo-randomization. Patient follow-up was until 31 December 2017 or the date of death. We did not include patients without follow-up, transplanted preemptively, or registered for multi-organ transplantation waiting list..	ITT (point treatment)	Time to event	Survival curve difference	Kaplan-Meier estimator	At one point in time	Yes	Matching on time-dependent propensity score	N.A.	N.A.	N.A.	Yes	Participants assigned to treatment groups at start of follow-up based on their data available at that time	Yes	Complete case analysis
26	Randomized trial replication using observational data for comparative effectiveness of secukinumab and ustekinumab in psoriasis (Yiu et al., 2021)	Dermatology	No	Patient registry data	BADBIR	Yes	No	N.A.	Individuals eligible for the present study had chronic plaque psoriasis and were 18 years or older. past useofany systemictherapy was allowed, with the exception ofustekinumab, secukinumab, or other biologic therapies that targeted the in- terleukin 17 and 23 pathways. Individuals needed to have at least 1 record of a Psoriasis Area and Severity Index (PASI) of 12 or higher prior to the initiatio…	2	1. Initiation to ustekinumab. 2. Initiation to secukinumab.	Psoriasis area and severity index of 2 or lower	Yes	Participants were receiving either ustekinumab or secukinumab. Any concomitant topical therapies were allowed, as were concomitant systemic treatments for psoriasis, which we adjusted for in the data analysis. Dosing strategies were established by the individual clinicians. Follow-up for each participant started on the date that ustekinumab or secukinumab was initiated. Demographic characteristic…	ITT PP (treatment regimen)	Binary	Risk difference Risk ratio	Generalized linear model	Sustained over time	Yes	1. Propensity score matching 2. IPTW	Both	Yes	IPTW	Yes	Participants assigned to treatment groups at start of follow-up based on their data available at that time	Yes	1. Complete case analysis 2. Nonresponder imputation 3. Last observation carried forward 4. IPCW 5. Multiple imputation
27	The meaning of confounding adjustment in the presence of multiple versions of treatment: an application to organ transplantation (Wanis et al., 2019)	General surgery	No	Patient registry data	SRTR	Yes	No	N.A.	Individuals aged 18 or older in the United States who are waitlisted to undergo liver or kidney transplantation between 2006 and 2016. Potential recipients are eligible for randomization at the time when a compatible organ is available.	2	Transplantation with a liver or kidney graft from either (1) a donor who died from anoxic drug overdose or (2) a donor who died from other causes.	Graft failure (defined as retransplantation, death due to any cause, or, for kidney transplants, permanent return to dialysis).	Yes	Recipients are followed from the date of randomization until graft failure, death, loss to follow-up as reported by individual transplant programs, or September 1st, 2017, whichever occurs first.	ITT (point treatment)	Time to event	Survival curve difference	1. Kaplan-Meier estimator 2. Pooled logistic regression	At one point in time	Yes	Outcome regression on the confounders (pooled logistic regression)	N.A.	N.A.	N.A.	Yes	Participants assigned to treatment groups at start of follow-up based on their data available at that time	Could not be determined	N.A.
28	Clinical effectiveness of integrase Strand transfer inhibitor–based antiretroviral regimens among adults with human immunodeficiency virus: a collaboration of cohort studies in the united states and canada (Lu et al., 2020)	Infectious diseases	No	Cohort study data	NA-ACCORD	Yes	No	N.A.	This prospective cohort study included HIV-seropositive and antiretroviral therapy (ART)-naive adults aged ≥18 years who initiated an ART reg- imen consisting of TDF (or tenofovir alafenamide), FTC, and either an InSTI (i.e., raltegravir [RAL], dolutegravir [DTG], or elvitegravir-cobicistat [EVG/COBI]) or efavirenz (EFV) while under follow-up between July 2009 and December 2016 from 16 clinic coh…	2	1. Initiation to an integrase strand transfer inhibitor–based antiretroviral therapy regimen. 2. Initiation to an efavirenz-based antiretroviral therapy regimen.	Composite outcome of first occurrence of an AIDS-defining illness, a serious non-AIDS event, or death from any cause after ART initiation.	Yes	Each participant was followed up from the date of ART initiation (study entry for individuals and time origin for our study design) until the earliest date of first occurrence of the composite outcome, date of loss to follow-up (defined as 18 months after the date of last CD4 T-cell count or HIV viral load measurement), or administrative end of follow-up (at 6 years, cohort-specific end date, or …	ITT PP (treatment regimen)	Time to event	Hazard ratio Risk difference	1. Cox proportional hazards model 2. Weighted Kaplan-Meier estimator	Sustained over time	Yes	IPTW	Both	Yes	IPTW	Yes	Participants assigned to treatment groups at start of follow-up based on their data available at that time	Yes	IPCW
29	Delayed denosumab injections and fracture risk among patients with osteoporosis (Lyu et al., 2020)	Rheumatology	Yes	N.A.	THIN	Yes	No	N.A.	We set a 6-month (180-day) “run-in” period to assess could be eligible multiple times. 1. Age ≥45 years between 2010 and 2019; 2. Received a prior dose of denosumab 180 days before; 3.Did not receive any other antiosteoporosis drug in the prior 180 days; 4.≥1 y of up-to-standard data in a THIN primary care practice.	3	Compared 3 dosing intervals for subsequent denosumab injections (on time, short delay, and long delay). 1. On time: receive a subsequent dose of denosumab within 4 weeks after randomization. 2. Short delay: receive a dose of denosumab 4–16 weeks after randomization. 3. Long delay: receive a dose of denosumab >16 weeks after randomization.	Composite outcome of fracture (including all types of fracture)	Yes	Follow-up started the day after the end of the run-in period and continued until the first of any of the following: a first fracture event, death, a switch to any other antiosteoporosis drug, 6 months, or the end of the study (30 April 2019).	PP (point treatment)	Time to event	Hazard ratio Risk difference	Pooled logistic regression	At one point in time	Yes	1. Cloning approach + IPCW 2. outcome regression on the confounders	N.A.	N.A.	N.A.	Yes	Cloning approach + IPCW	Yes	IPCW
30	Neoadjuvant chemotherapy for muscle invasive bladder cancer: a nationwide investigation on survival (Russell et al., 2019)	Oncology	No	National registry data	BladderBaSe	Yes	No	N.A.	We selected all bladder cancer patients who had received radical cysectomy as their primary treatment between 2008 and 2014 with clinical T2–T4, N0/NX and M0/MX disease, no known renal disease aged 75 years or below.	2	1. Received neoadjuvant chemotherapy. 2. Did not receive neoadjuvant chemotherapy.	Death either from all causes, or from bladder cancer specifically.	Yes	The start date of the study was the date of surgery and the last date of the study was the date of death, emigration, or December 31, 2014, whichever occurred first.	ITT (treatment regimen)	Time to event	Hazard ratio	Cox proportional hazards model	Sustained over time	Yes	1. Propensity score matching 2. Outcome regression on the confounders	Treatment initation	N.A.	N.A.	Yes	Participants assigned to treatment groups at start of follow-up based on their data available at that time	Could not be determined	N.A.
31	Sodium-glucose cotransporter-2 inhibitors and the risk of urinary tract infection among diabetic patients in japan: target trial emulation using a nationwide administrative claims database (Takeuchi et al., 2021)	1. Urology 2. Infectious diseases	No	Health insurance claims data	NDB	Yes	No	N.A.	To estimate the effects of SGLT2 inhibitors, DPP-4 inhibitors and biguanides on 1080-day UTI occurrence, we considered a hypothetical target trial involving an unblinded RCT of T2DM patients aged ≥40 years. In this hypothetical target trial, patients who had not used any antidiabetic drugs for 1 year were randomly assigned to one of three treatment strategies (ie, baseline treatment) involving th…	3	Immediate initiation of: SGLT2 inhibitors, DPP-4 inhibitors, or biguanides.	Occurrence of UTI	Yes	To emulate the target RCT using a cohort study design, we identified all patients aged ≥40 years who were dispensed SGLT2 inhibitors, DPP-4 inhibitors or biguanides between April 2014 and March 2015 from the NDB. Because the exact birth date of each patient is not included in the NDB (only the month and year of birth are available) to ensure anonymization, we assigned the 15th day of each patient…	ITT PP (treatment regimen)	Time to event	Hazard ratio	Cox proportional hazards model	Sustained over time	Yes	IPTW	Both	Yes	IPTW	Yes	Participants assigned to treatment groups at start of follow-up based on their data available at that time	Could not be determined	N.A.
32	Use of real-world data to emulate a clinical trial and support regulatory decision making: assessing the impact of temporality, comparator choice, and method of adjustment (Abrahami et al., 2021)	Cardiology	Yes	N.A.	CPRD and ONS	Yes	No	N.A.	We assembled a cohort of patients with type 2 diabetes based on a diagnostic code for type 2 diabetes or a prescription for any antidiabetic drug (metformin, sulfonylureas, meglitinides, thiazolidinediones, acarbose, dipeptidyl peptidase 4 inhibitors, GLP-1 receptor agonists, sodium-glucose co-transporter-2 inhibitors, and insulin; identified using British National Formulary codes) received from …	2	1. Use of sulfonylureas, antidiabetic drugs typically used in the second-line setting. 2. Use of other second-to-third-line antidiabetic drugs (such as sulfony- lureas, thiazolidinediones, meglitinides, alpha-glucosidase inhibitors, or sodium-glucose co-transporter 2 inhibitors).	Composite outcome of death from cardiovascular causes, hospital admission for a nonfatal myocardial infarction, or nonfatal stroke.	Yes	Patients were considered exposed from cohort entry (time of their first prescription) until an incident diagnosis of the composite outcome (death from cardiovascular causes, hospital admission for a nonfatal myocardial infarction, or nonfatal stroke), or censored on non-cardiovascular death, end of registration with the general practice, end of the study period, or after being followed for a maxi…	ITT (treatment regimen)	Time to event	Hazard ratio	Cox proportional hazards model	Sustained over time	Yes	Propensity score methods (adjustment, stratification, fine stratitification and matching)	Treatment initation	N.A.	N.A.	Yes	Participants assigned to treatment groups at start of follow-up based on their data available at that time	Could not be determined	N.A.
33	Hyperkalemia and acute kidney injury with spironolactone use among patients with heart failure (Secora et al., 2020)	Nephrology	Yes	N.A.	GHS	Yes	No	N.A.	We included patients age 18 years or older with a heart failure diagnosis code from inpatient or outpatient records, and a subsequent outpatient prescription for a loop diuretic from January 1, 2004, to December 31, 2016. we excluded patients with end-stage renal disease, those with spironolactone use before the first loop diuretic order in the data, and patients without an antecedent SCr or K le…	2	1. Initiation of spironolactone. 2. No initiation of spironolactone.	Hyperkalemia and acute kidney injury	Yes	In both the as-treated and ITT analyses, pa- tients were followed until the outcomes of interest (hyperkalemia and AKI), death, last recorded health care encounter date (including inpatient, outpatient, laboratory, or medication order dates), or the end of the study period (December 31, 2016), whichever came first.	ITT (treatment regimen)	Time to event	Subdistribution hazard ratio	Time-to-event Fine and Gray regression models	Sustained over time	Yes	1. Outcome regression on the confounders 2. IPTW 3. Propensity score matching	Treatment initation	N.A.	N.A.	Yes	Sequential trial emulations approach	Could not be determined	N.A.
34a (comparison of partly NRTI-sparing regimens)	The comparative effectiveness of NRTI-sparing dual regimens in emulated trials using observational data from the swiss hiv cohort study (Young et al., 2019)	Infectious diseases	No	Cohort study data	SHCS	Yes	No	N.A.	Patients from the swiss HIV cohort study were included in our emulated switch trials if they had HIV RNA below 50 copies/ml during the six months prior to starting a trial regimen (with one blip of less than 200 copies/ml allowed). Patients were excluded if they had documented resistance (HIVdb version 8.4) to any trial drug or if they had no resistance test but had in the past experienced virolo…	2	1. Initiation of dolutegravir. 2. Initiation of ritonavir-boosted darunavir. (combined with either lamivudine or emtricitabine)	Time to regimen failure (i.e. if HIV RNA was detected (a single measure above 1,000 copies/ml or the first of two consecutive measures greater than 50 copies/ml), if they discontinued any trial drug because of an adverse event or death, or if they discontinued any trial drug for other reasons).	Yes	Our outcome was time to regimen failure, with follow-up censored when a regimen was changed for reasons that did not constitute failure or the last follow-up visit (administrative censoring).	ITT* (treatment regimen)	Time to event	Hazard ratio	Bayesian Cox proportional hazards model	Sustained over time	Yes	Propensity score matching	Treatment initation	N.A.	N.A.	Yes	Participants assigned to treatment groups at start of follow-up based on their data available at that time	Could not be determined	N.A.
34b (comparison of fully NRTI-sparing regimens)	The comparative effectiveness of NRTI-sparing dual regimens in emulated trials using observational data from the swiss hiv cohort study (Young et al., 2019)	Infectious diseases	No	Cohort study data	SHCS	Yes	No	N.A.	Patients from the swiss HIV cohort study were included in our emulated switch trials if they had HIV RNA below 50 copies/ml during the six months prior to starting a trial regimen (with one blip of less than 200 copies/ml allowed). Patients were excluded if they had documented resistance (HIVdb version 8.4) to any trial drug or if they had no resistance test but had in the past experienced virolo…	2	1. Initiation of dolutegravir. 2. Initiation of raltegravir. (combined with boosted darunavir)	Time to regimen failure (i.e. if HIV RNA was detected (a single measure above 1,000 copies/ml or the first of two consecutive measures greater than 50 copies/ml), if they discontinued any trial drug because of an adverse event or death, or if they discontinued any trial drug for other reasons. )	Yes	Our outcome was time to regimen failure, with follow-up censored when a regimen was changed for reasons that did not constitute failure or the last follow-up visit (administrative censoring).	ITT* (treatment regimen)	Time to event	Hazard ratio	Bayesian Cox proportional hazards model	Sustained over time	Yes	Propensity score matching	Treatment initation	N.A.	N.A.	Yes	Participants assigned to treatment groups at start of follow-up based on their data available at that time	Could not be determined	N.A.
35	Electronic health record based postmarketing surveillance of adverse events associated with pediatric off‐ label medication use: a case study of short‐acting beta‐2 agonists and arrhythmias (Czaja et al., 2018)	1. Cardiology 2. Pediatrics	Yes	N.A.	CER2	Yes	No	N.A.	Pediatric patients, aged 0 to 18 years.exclusion criteria precluded presence of any short‐acting beta‐2 agonists (SABA) prescriptions within the 180‐day look‐back period, and presence of the outcome of interest at any point prior to enrollment.	2	1. Short‐acting beta‐2 agonists (SABA) initiation. 2. No SABA initiation.	Serious arrhythmias	Yes	The study period was 36 months (2011‐2013), and only children who had at least 1 visit date (documented by the presence of a weight measurement) during that period could be included in the study.	ITT * (treatment regimen)	Time to event	Odds ratio	Pooled logistic regression	Sustained over time	Yes	IPTW	Treatment initation	N.A.	N.A.	Yes	Participants assigned to treatment groups at start of follow-up based on their data available at that time	Could not be determined	N.A.
36	Comparative effectiveness of carotid endarterectomy vs initial medical therapy in patients with asymptomatic carotid stenosis (Keyhani et al., 2020)	1. Cardiology 2. Neurology	No	1. Health insurance claims data 2. EHRs and EMRs data	Medicare and VA databases	Yes	Yes	Automatically processed	Inclusion criteria: Male veterans aged ≥65 years with stenosis of 70% or greater. Exclusion criteria 1. Individuals who had a stroke or transient ischemic attack in previous 6 months; 2. Received procedure outside hospital and lacked data; 3. Designated as nonsurgical candidate.	2	1. Receipt of carotid endarterectomy. 2. Initial medical therapy.	Fatal and nonfatal strokes	Yes	Patients were followed up after baseline using the observational data until the first of 4 events occurred: (1) fatal or nonfatal stroke (outcome), (2) end of the study period (administrative censoring 5 years after baseline), (3) treatment status became inconsistent with the randomized treatment status (treatment switching), or (4) enrolment in Medicare Advantage (health maintenance organization…	PP* (point treatment)	Time to event	Risk difference	Weighted-Kaplan-meier estimator )	At one point in time	Yes	Propensity score matching	N.A.	N.A.	N.A.	Yes	Participants assigned to treatment groups at start of follow-up based on their data available at that time	Could not be determined	N.A.
37 (LEADER)	Emulating randomized clinical trials with nonrandomized real-world evidence studies: First results from the RCT DUPLICATE initiative (Franklin et al., 2020)	Cardiology	No	Health insurance claims data	3 US health care claims data sources: Optum Clinformatics, IBM MarketScan and Medicare	Yes	No	N.A.	Inclusion Criteria: Men or women with type 2 diabetes Either of the following: Prior cardiovascular disease cohort: Age ≥ 50 years at screening, AND at least one of the following: Prior MI Prior stroke or TIA Prior coronary, carotid or peripheral arterial revascularization >50% stenosis of coronary, carotid, or lower extremity arteries coded by Peripheral vascular disease Chronic heart failure NY…	2	1. Liraglutide 2. DPP-4 inhibitor	Composite outcome of stroke, myocardial infarction (MI), and mortality.	Yes	Follow-up for all outcomes started on the day after treatment initiation and continued in an “on-treatment” approach until treatment discontinuation plus a 30-day grace period, switch to a comparator, occurrence of an event of interest, nursing home admission, insurance disenrollment, or end of the study period, whichever came first.	ITT (treatment regimen)	Time to event	Hazard ratio	Cox proportional hazards model	Sustained over time	Yes	Propensity score matching	Treatment initation	N.A.	N.A.	Yes	Participants assigned to treatment groups at start of follow-up based on their data available at that time	Could not be determined	N.A.
37 (DECLARE)	Emulating randomized clinical trials with nonrandomized real-world evidence studies: First results from the RCT DUPLICATE initiative (Franklin et al., 2020)	Cardiology	No	Health insurance claims data	3 US health care claims data sources: Optum Clinformatics, IBM MarketScan and Medicare	Yes	No	N.A.	Inclusion Criteria: Provision of informed consent prior to any study specific procedures (including run-in) Female or male aged ≥ 40 years Diagnosed with T2DM High Risk for CV event defined as having either established CV disease and/or multiple risk factors: - Established CV Disease (See Appendix E for details) OR No known cardiovascular disease AND at least two cardiovascular risk factors in ad…	2	1. Dapagliflozin 2. DPP-4 inhibitor	Composite outcome of stroke, MI, and mortality.	Yes	Follow-up for all outcomes started on the day after treatment initiation and continued in an “on-treatment” approach until treatment discontinuation plus a 30-day grace period, switch to a comparator, occurrence of an event of interest, nursing home admission, insurance disenrollment, or end of the study period, whichever came first.	ITT (treatment regimen)	Time to event	Hazard ratio	Cox proportional hazards model	Sustained over time	Yes	Propensity score matching	Treatment initation	N.A.	N.A.	Yes	Participants assigned to treatment groups at start of follow-up based on their data available at that time	Could not be determined	N.A.
37 (EMPA-REG )	Emulating randomized clinical trials with nonrandomized real-world evidence studies: First results from the RCT DUPLICATE initiative (Franklin et al., 2020)	Cardiology	No	Health insurance claims data	3 US health care claims data sources: Optum Clinformatics, IBM MarketScan and Medicare	Yes	No	N.A.	Inclusion Criteria: All of the following criteria needed to be met: Subjects with T2DM on a diet and exercise regimen who are drug-naïve (no anti-diabetes therapy for ≥12 weeks prior to randomization) or treated with any anti-diabetes therapy (except pioglitazone in Japan) Drug-naive patients were required to have HbA1c ≥7.0% (≥53 mmol/mol) and ≤9.0% (≤75 mmol/mol) at screening Pre-treated patien…	2	1. Empagliflozin 2. DPP-4 inhibitor	Composite outcome of stroke, MI, and mortality.	Yes	Follow-up for all outcomes started on the day after treatment initiation and continued in an “on-treatment” approach until treatment discontinuation plus a 30-day grace period, switch to a comparator, occurrence of an event of interest, nursing home admission, insurance disenrollment, or end of the study period, whichever came first.	ITT (treatment regimen)	Time to event	Hazard ratio	Cox proportional hazards model	Sustained over time	Yes	Propensity score matching	Treatment initation	N.A.	N.A.	Yes	Participants assigned to treatment groups at start of follow-up based on their data available at that time	Could not be determined	N.A.
37 (CANVAS)	Emulating randomized clinical trials with nonrandomized real-world evidence studies: First results from the RCT DUPLICATE initiative (Franklin et al., 2020)	Cardiology	No	Health insurance claims data	3 US health care claims data sources: Optum Clinformatics, IBM MarketScan and Medicare	Yes	No	N.A.	Inclusion Criteria: Man or woman with a diagnosis of type 2 diabetes with glycated hemoglobin level ≥7.0% to≤10.5% at screening and be either not currently on antihyperglycemic agent (AHA) therapy or on AHA monotherapy or combination therapy with any approved class of agents: e.g., sulfonylurea, metformin, peroxisome proliferator-activated receptor gamma (PPARγ) agonist, alpha-glucosidase inhibit…	2	1. Canagliflozin 2. DPP-4 inhibitor	Composite outcome of stroke, MI, and mortality.	Yes	Follow-up for all outcomes started on the day after treatment initiation and continued in an “on-treatment” approach until treatment discontinuation plus a 30-day grace period, switch to a comparator, occurrence of an event of interest, nursing home admission, insurance disenrollment, or end of the study period, whichever came first.	ITT (treatment regimen)	Time to event	Hazard ratio	Cox proportional hazards model	Sustained over time	Yes	Propensity score matching	Treatment initation	N.A.	N.A.	Yes	Participants assigned to treatment groups at start of follow-up based on their data available at that time	Could not be determined	N.A.
37 (CARMELINA)	Emulating randomized clinical trials with nonrandomized real-world evidence studies: First results from the RCT DUPLICATE initiative (Franklin et al., 2020)	Cardiology	No	Health insurance claims data	3 US health care claims data sources: Optum Clinformatics, IBM MarketScan and Medicare	Yes	No	N.A.	Inclusion Criteria: Documented diagnosis of T2DM before visit 1 (screening). Male or female patients who are drug-naïve or pre-treated with any antidiabetic background therapy, excluding treatment with GLP-1 receptor agonists, DPP-4 inhibitors or SGLT-2 inhibitors if ≥ 7 consecutive days. Stable antidiabetic background medication (unchanged daily dose) for at least 8 weeks prior to randomization.…	2	1. Linagliptin 2. Sulfonylurea	Composite outcome of stroke, MI, and mortality.	Yes	Follow-up for all outcomes started on the day after treatment initiation and continued in an “on-treatment” approach until treatment discontinuation plus a 30-day grace period, switch to a comparator, occurrence of an event of interest, nursing home admission, insurance disenrollment, or end of the study period, whichever came first.	ITT (treatment regimen)	Time to event	Hazard ratio	Cox proportional hazards model	Sustained over time	Yes	Propensity score matching	Treatment initation	N.A.	N.A.	Yes	Participants assigned to treatment groups at start of follow-up based on their data available at that time	Could not be determined	N.A.
37 (TECOS)	Emulating randomized clinical trials with nonrandomized real-world evidence studies: First results from the RCT DUPLICATE initiative (Franklin et al., 2020)	Cardiology	No	Health insurance claims data	3 US health care claims data sources: Optum Clinformatics, IBM MarketScan and Medicare	Yes	No	N.A.	Inclusion Criteria: Patients with a diagnosis of T2DM (ICD-9 Dx code of 250.x0 or 250.x2; ICD-10 Dx code of E11.x) in the 6 months prior to drug initiation Metformin, pioglitazone, or a sulfonylurea (monotherapy or any dual combination) for each day in the prior 3 months Any insulin use for each day in the prior 3 months 2 outpatient visits Patient is ≥50 years of age History of a major clinical …	2	1. Sitagliptin 2. Sulfonylurea	Composite outcome of ACS/unstable angina, stroke, MI, and mortality.	Yes	Follow-up for all outcomes started on the day after treatment initiation and continued in an “on-treatment” approach until treatment discontinuation plus a 30-day grace period, switch to a comparator, occurrence of an event of interest, nursing home admission, insurance disenrollment, or end of the study period, whichever came first.	ITT (treatment regimen)	Time to event	Hazard ratio	Cox proportional hazards model	Sustained over time	Yes	Propensity score matching	Treatment initation	N.A.	N.A.	Yes	Participants assigned to treatment groups at start of follow-up based on their data available at that time	Could not be determined	N.A.
37 (SAVOR-TIMI)	Emulating randomized clinical trials with nonrandomized real-world evidence studies: First results from the RCT DUPLICATE initiative (Franklin et al., 2020)	Cardiology	No	Health insurance claims data	3 US health care claims data sources: Optum Clinformatics, IBM MarketScan and Medicare	Yes	No	N.A.	Inclusion Criteria: Diagnosed with T2DM based on the current American Diabetes Association guidelines Age ≥40 years Glycated hemoglobin level of ≥6.5% (based on the last measured and documented laboratory measurement in the previous 6 months) High risk for a CV event defined as having either established CV disease and/or multiple risk factors: History of established cardiovascular disease Ischemi…	2	1. Saxagliptin 2. Sulfonylurea	Composite outcome of stroke, MI, and mortality.	Yes	Follow-up for all outcomes started on the day after treatment initiation and continued in an “on-treatment” approach until treatment discontinuation plus a 30-day grace period, switch to a comparator, occurrence of an event of interest, nursing home admission, insurance disenrollment, or end of the study period, whichever came first.	ITT (treatment regimen)	Time to event	Hazard ratio	Cox proportional hazards model	Sustained over time	Yes	Propensity score matching	Treatment initation	N.A.	N.A.	Yes	Participants assigned to treatment groups at start of follow-up based on their data available at that time	Could not be determined	N.A.
37 (CAROLINA)	Emulating randomized clinical trials with nonrandomized real-world evidence studies: First results from the RCT DUPLICATE initiative (Franklin et al., 2020)	Cardiology	No	Health insurance claims data	3 US health care claims data sources: Optum Clinformatics, IBM MarketScan and Medicare	Yes	No	N.A.	Inclusion Criteria: Patients with Type 2 diabetes who were new users of Linagliptin or new users of Glimepiride and: - Had no more than 3 anti-diabetic drugs including index drug AND at elevated risk of cardiovascular (CV) events according to specific criteria: Previous vascular disease Evidence of vascular-related end-organ damage Age ⩾ 70 years ⩾ 2 CV risk factors: Treated hypertension Smoking …	2	1. Linagliptin 2. Glimepiride	Composite outcome includes of MI, stroke, hospitalization for unstable angina and death.	Yes	Follow-up for all outcomes started on the day after treatment initiation and continued in an “on-treatment” approach until treatment discontinuation plus a 30-day grace period, switch to a comparator, occurrence of an event of interest, nursing home admission, insurance disenrollment, or end of the study period, whichever came first.	ITT (treatment regimen)	Time to event	Hazard ratio	Cox proportional hazards model	Sustained over time	Yes	Propensity score matching	Treatment initation	N.A.	N.A.	Yes	Participants assigned to treatment groups at start of follow-up based on their data available at that time	Could not be determined	N.A.
37 (TRITON- TIMI)	Emulating randomized clinical trials with nonrandomized real-world evidence studies: First results from the RCT DUPLICATE initiative (Franklin et al., 2020)	Cardiology	No	Health insurance claims data	3 US health care claims data sources: Optum Clinformatics, IBM MarketScan and Medicare	Yes	No	N.A.	Inclusion Criteria: 1. Acute coronary syndrome based on the disease diagnostic criteria with planned PCI (ACS definition; one of the following): 1a. Moderate to high risk Unstable angina: A history of chest discomfort or ischemic symptoms of 10 min or longer at rest, 72 h or less before randomization, with persistent or transient ST-segment deviation 1 mm or higher in one or more electrocardiogra…	2	1. Prasugrel 10mg 2. Clopidogrel 75mg	Composite outcome of stroke, MI, and mortality.	Yes	Follow-up for all outcomes started on the day after treatment initiation and continued in an “on-treatment” approach until treatment discontinuation plus a 30-day grace period, switch to a comparator, occurrence of an event of interest, nursing home admission, insurance disenrollment, or end of the study period, whichever came first.	ITT (treatment regimen)	Time to event	Hazard ratio	Cox proportional hazards model	Sustained over time	Yes	Propensity score matching	Treatment initation	N.A.	N.A.	Yes	Participants assigned to treatment groups at start of follow-up based on their data available at that time	Could not be determined	N.A.
37 (PLATO)	Emulating randomized clinical trials with nonrandomized real-world evidence studies: First results from the RCT DUPLICATE initiative (Franklin et al., 2020)	Cardiology	No	Health insurance claims data	3 US health care claims data sources: Optum Clinformatics, IBM MarketScan and Medicare	Yes	No	N.A.	Inclusion Criteria: 1-4 ALL REQUIRED 1. Hospitalized for potential ST-segment elevation or non-ST-segment elevation ACS, with onset during the previous 24 hours, documented by cardiac ischemic symptoms due to atherosclerosis of ≥10 minutes' duration at rest 2. ≥18 years of age 3. Not pregnant. Urinary and/or blood pregnancy tests are to be performed in women of child-bearing potential and repeate…	2	1. Ticagrelor 90mg 2. Clopidogrel 75mg	Composite outcome of stroke, MI, and mortality.	Yes	Follow-up for all outcomes started on the day after treatment initiation and continued in an “on-treatment” approach until treatment discontinuation plus a 30-day grace period, switch to a comparator, occurrence of an event of interest, nursing home admission, insurance disenrollment, or end of the study period, whichever came first.	ITT (treatment regimen)	Time to event	Hazard ratio	Cox proportional hazards model	Sustained over time	Yes	Propensity score matching	Treatment initation	N.A.	N.A.	Yes	Participants assigned to treatment groups at start of follow-up based on their data available at that time	Could not be determined	N.A.
38	Stopping renin-angiotensin system inhibitors in patients with advanced CKD and risk of adverse outcomes: a nationwide study (Fu et al, 2021)	Nephrology	No	National registry data	SRR	Yes	No	N.A.	Individuals (both sexes) aged 18 years or older with new-onset CKD G4/5 (defined as an eGFR <30 ml/min/1.73m2 using the CKD-EPI equation) who were adherent users of RASi and had no history of kidney transplantation or dialysis	2	1. Stop renin-angiotensin system inhibitors (RASi) within 6 months and remain off treatment. 2. Continue RASi during follow-up.	All-cause mortality	Yes	For each individual follow-up starts at the time of assignment to a strategy (i.e., baseline is the moment when eGFR first drops <30 ml/min/1.73m2 ) and ends at the occurrence of death, major cardiovascular event, kidney replacement therapy or 5 years, whichever comes first.	PP (treatment regimen)	Time to event	Risk difference	Pooled logistic regression	Sustained over time	Yes	Cloning approach + IPCW	Sustained treatment	Yes	Cloning approach + IPCW	Yes	Cloning approach + IPCW	Could not be determined	N.A.
